# Supplementary material for: Autoimmune diseases affecting skin melanocytes in dogs, cats and horses: vitiligo and the uveodermatological syndrome: a comprehensive review
Source: BMC Vet Res. 2019 Jul 19;15:251. doi: 10.1186/s12917-019-2003-9 (PMC6639964; doi:10.1186/s12917-019-2003-9)
Supplement: Supplementary file 1 — Table S1 Diagnostic criteria for Vogt-Koyanagi-Harada disease.* (XLSX 13 kb) [file 12917_2019_2003_MOESM1_ESM.xlsx]

## Sheet: Sheet1
Table 1	Diagnostic criteria for Vogt-Koyanagi-Harada disease.*
Complete Vogt-Koyanagi-Harada disease (criteria 1 to 5 must be present)
	1.	No history of penetrating ocular trauma or surgery preceding the initial onset of uveitis
	2.	No clinical or laboratory evidence suggestive of other ocular disease entities
	3.	Bilateral ocular involvement (a or b must be met, depending on the stage of disease when the patient is examined)
		a.	Early manifestations of disease
			(1)	There must be evidence of a diffuse choroiditis (with or without anterior uveitis , vitreous inflammatory reaction, or optic disk
				hyperemia), which may manifest as one of the following:
				(a)	Focal areas of subretinal fluid, or
				(b)	Bullous serous retinal detachments
			(2)	With equivocal fundus findings; both of the following must be present as well:
				(a)	Focal areas of delay in choroidal perfusion, multifocal areas of pinpoint leakage, large placoid areas of hyperfluorescence,
					pooling within subretinal fluid, and optic nerve staining (listed in order of sequential appearance) by fluorescein angiography,
					and
				(b)	Diffuse choroidal thickening, without evidence of posterior scleritis by ultrasonography
		b.	Late manifestations of disease
			(1)	History suggestive of prior presence of findings from 3a, and either both (2) and (3) below, or multiple signs from (3):
			(2)	Ocular depigmentation (either of the following manifestations is sufficient):
				(a)	Sunset glow fundus, or
				(b)	Sugiura sign
			(3)	Other ocular signs:
				(a)	Nummular chorioretinal depigmented scars, or
				(b)	Retinal pigment epithelium clumping and/or migration, or
				(c)	Recurrent or chronic anterior uveitis
	4.	Neurological/auditory findings (may have resolved by time of examination):
		a.	Meningismus (malaise, fever, headache, nausea, abdominal pain, stiffness of the neck and back, or a combination of these factors;
			headache alone is not sufficient to meet definition of meningismus, however), or
		b.	Tinnitus, or
		c.	Cerebrospinal fluid pleocytosis
	5.	Integumentary finding (not preceding onset of central nervous system or ocular disease)
		a.	Alopecia, or
		b.	Poliosis, or
		c.	Vitiligo
Incomplete Vogt-Koyanagi-Harada disease (criteria 1 to 3 and either 4 or 5 must be present)
	1.	No history of penetrating ocular trauma or surgery preceding the initial onset of uveitis, and
	2.	No clinical or laboratory evidence suggestive of other ocular disease entities, and
	3.	Bilateral ocular involvement
	4.	Neurological/auditory findings; as defined for complete Vogt-Koyanagi-Harada disease above, or
	5.	Integumentary findings; as defined for complete Vogt-Koyanagi-Harada disease above
Probable Vogt-Koyanagi-Harada disease (isolated ocular disease; criteria 1 to 3 must be present)
	1.	No history of penetrating ocular trauma or surgery preceding the initial onset of uveitis
	2.	No clinical or laboratory evidence suggestive of other ocular disease entities
	3.	Bilateral ocular involvement as defined for complete Vogt-Koyanagi-Harada disease above.
* From Read et al. Am J Ophthalmol 2001
